# Supplementary material for: Facilitators and barriers to using a DeskCycle as a sedentary behavior intervention in the work environment
Source: PLoS One. 2024 Mar 14;19(3):e0299537. doi: 10.1371/journal.pone.0299537 (PMC10939269; doi:10.1371/journal.pone.0299537)
Supplement: S1 File — (XLSX) [file pone.0299537.s001.xlsx]

## Sheet: Phase I Week 2
Q1_2	Q1_3	Q1_4	Q1_5	Q1_6	Q1_7	Q1_8	Q1_14	Q1_18	Q1_19	Q1_20	Q1_17	Q1_22	Q6
Please tell us about your experience using the DeskCycle over the past TWO weeks. - 1. The DeskCycle is convenient to use	Please tell us about your experience using the DeskCycle over the past TWO weeks. - 2. The DeskCycle is noisy	Please tell us about your experience using the DeskCycle over the past TWO weeks. - 3. I would use the DeskCycle as an alternative to be active on the days the weather is bad for example, during the winter	Please tell us about your experience using the DeskCycle over the past TWO weeks. - 4. I felt comfortable using the DeskCycle in the presence of others at my work	Please tell us about your experience using the DeskCycle over the past TWO weeks. - 5. My work-related PRODUCTIVITY DECREASED while using the DeskCycle	Please tell us about your experience using the DeskCycle over the past TWO weeks. - 6. The QUALITY of my work DECREASED while using the DeskCycle	Please tell us about your experience using the DeskCycle over the past TWO weeks. - 7. The DeskCycle interfered with my daily work-related tasks	Please tell us about your experience using the DeskCycle over the past TWO weeks. - 8. I had physical discomfort (e.g., back pain, joint pain, muscle pain) on the days I used the DeskCycle	Please tell us about your experience using the DeskCycle over the past TWO weeks. - 9. The real-time monitor increased my use of the DeskCycle	Please tell us about your experience using the DeskCycle over the past TWO weeks. - 10. My physical activity increased outside of work as a result of the DeskCycle	Please tell us about your experience using the DeskCycle over the past TWO weeks. - 11. My physical activity decreased outside of work as a result of the DeskCycle	Please tell us about your experience using the DeskCycle over the past TWO weeks. - 12. Overall, I feel like the DeskCycle decreased my sedentary behavior while at work	Please tell us about your experience using the DeskCycle over the past TWO weeks. - 13. If I were offered a DeskCycle by my employer, I would use it while at work	Any additional comments about your experience using the DeskCycle?
Neutral	Disagree	Agree	Agree	Disagree	Disagree	Disagree	Neutral	Agree	Disagree	Disagree	Agree	Agree	I have difficulty getting my feet into the pedal straps since they aren't something you can just bend over and adjust once your feet are in place. I've also had issues with my chair (on carpet) rolling backwards and the tether doesn't really work - once I had it tethered close enough I can't get back into my chair so it's not worth the effort. Otherwise, it's a nice way to keep "active" and I've …
Disagree	Disagree	Disagree	Neutral	Disagree	Disagree	Agree	Disagree	Agree	Disagree	Disagree	Agree	Disagree	I find the DeskCycle awkward and difficult to use. I basically have to stop working from time to time and remind myself to use it for a few minutes. It's awkward with my desk chair and keyboard tray and, despite using the tether, I usually wind up rolling away from my desk and having to roll myself back. I love the idea of being less sedentary at work but, as of now, the DeskCycle doesn't seem to…
Agree	Disagree	Strongly Agree	Neutral	Strongly disagree	Strongly disagree	Strongly disagree	Disagree	Agree	Neutral	Disagree	Strongly Agree	Strongly Agree
Strongly Agree	Strongly disagree	Strongly Agree	Strongly Agree	Disagree	Strongly disagree	Strongly disagree	Strongly disagree	Strongly Agree	Agree	Strongly disagree	Strongly Agree	Strongly Agree	I looked forward to using the DeskCycle each day and found that I missed it on the weekend. My keyboard tray was in a slightly awkward position when I used the DeskCycle so I often did different types of work while I was really pedaling, and didn't use it at all when I needed to be typing I also have been somewhat sick this whole week, and even though I haven't had much energy, I found I could st…
Strongly Agree	Disagree	Strongly Agree	Strongly Agree	Strongly disagree	Strongly disagree	Strongly disagree	Disagree	Strongly Agree	Neutral	Neutral	Strongly Agree	Strongly Agree
Neutral	Strongly disagree	Neutral	Neutral	Agree	Disagree	Neutral	Agree	Neutral	Neutral	Strongly disagree	Agree	Neutral	It is not comfortable to use the way it has to sit. If my desk were set up differently and I had more room underneath to move the cycle around it would probably be better but the way it has to be its very awkward. When I position myself so it doesn't hurt my knees, I can barely reach my keyboard so it makes it difficult to work and cycle at the same time. I'm tying everyday to move it around and …
Agree		Strongly disagree	Disagree	Disagree	Strongly disagree	Disagree	Neutral	Neutral	Agree	Disagree	Agree	Strongly Agree	I am still getting used to what tasks I can do while using the DeskCycle.
Agree	Strongly disagree	Agree	Strongly Agree	Strongly disagree	Disagree	Neutral	Strongly disagree	Neutral	Disagree	Disagree	Agree	Strongly Agree	I typically have a lot of meetings and feel guilty about not being able to use it enough for the study.
Disagree	Strongly disagree	Agree	Strongly Agree	Agree	Agree	Neutral	Agree	Agree	Agree	Disagree	Agree	Strongly Agree
Neutral	Disagree	Agree	Agree	Disagree	Disagree	Disagree	Disagree	Agree	Neutral	Neutral	Agree	Strongly Agree
Disagree	Disagree	Neutral	Agree	Neutral	Disagree	Disagree	Agree	Agree	Disagree	Disagree	Agree	Neutral	I'm having some issues with tightness in my legs and hips. I think to continue using the DeskCycle I would need to implement yoga and physical activity that alleviates any strain from holding the same pose or motion. My legs rub together and its shredding the inner thighs of a new pair of dress pants much more quickly than walking alone would. I would not feel comfortable alternating my attire to…
Agree	Strongly disagree	Agree	Agree	Neutral	Strongly disagree	Strongly disagree	Strongly disagree	Neutral	Neutral	Neutral	Agree	Agree	My chair legs keep bumping into the base. I have one at home that has a flat base and my chair legs don't bump into it. This apparently makes a huge difference.
Agree	Strongly disagree	Strongly Agree	Strongly Agree	Strongly disagree	Strongly disagree	Neutral	Disagree	Neutral	Neutral	Strongly disagree	Strongly Agree	Strongly Agree	There are things that I cannot do while using the deskcycle but have definitely noticed a difference in the way I feel. I find that mornings are the best because there are certain reports that I do every morning and they can be completed from my computer without requiring movement away from the deskcycle. I need to better plan my day so that the deskcycle could be used more often as it becomes ro…
Strongly Agree	Strongly disagree	Strongly Agree	Disagree	Disagree	Disagree	Agree	Strongly disagree	Disagree	Disagree	Disagree	Strongly Agree	Strongly Agree
Agree	Strongly disagree	Agree	Neutral	Agree	Disagree	Agree	Agree	Strongly Agree	Neutral	Neutral	Agree	Agree
Agree	Strongly disagree	Agree	Agree	Strongly disagree	Strongly disagree	Strongly disagree	Strongly disagree	Agree	Neutral	Strongly disagree	Agree	Strongly Agree	I like it very much. It keeps your mind on keeping yourself moving even though you're sitting at a desk all day. Thank you for the opportunity to participate. I am seriously thinking about getting it for home and using it during TV watching.
Neutral	Strongly disagree	Agree	Agree	Neutral	Neutral	Agree	Disagree	Neutral	Disagree	Disagree	Agree	Strongly Agree
Agree	Strongly disagree	Strongly Agree	Disagree	Disagree	Neutral	Disagree	Agree	Strongly Agree	Strongly disagree	Strongly Agree	Disagree	Strongly Agree	I love it. But in terms of some of the questions asked, it is awkward to get funny looks from people walking past while I cycle. I find with really thought-based activities I cannot use the cycle, but for more standard tasks it's great. I would say that I've stood up and stretched much less since I got the cycle and it's a little awkward having it under the desk all day.
Agree	Disagree	Strongly Agree	Agree	Strongly disagree	Strongly disagree	Strongly disagree	Strongly disagree	Agree	Neutral	Neutral	Agree	Agree
Strongly Agree	Disagree	Strongly Agree	Strongly Agree	Strongly disagree	Strongly disagree	Disagree	Strongly disagree	Agree	Neutral	Strongly disagree	Agree	Strongly Agree
Strongly Agree	Strongly disagree	Strongly Agree	Strongly Agree	Strongly disagree	Strongly disagree	Strongly disagree	Strongly disagree	Strongly Agree	Neutral	Strongly disagree	Strongly Agree	Strongly Agree	I am loving the DeskCycle experience!!
Agree	Disagree	Agree	Disagree	Disagree	Strongly disagree	Strongly disagree	Strongly disagree	Neutral	Disagree	Disagree	Agree	Strongly Agree	I put my Fitbit on the pedal to get credit for all of my steps on the cycle.
Agree	Strongly disagree	Strongly Agree	Agree	Strongly disagree	Strongly disagree	Strongly disagree	Strongly disagree	Strongly Agree	Strongly Agree	Strongly disagree	Strongly Agree	Strongly Agree	I love the deskcycle! I might buy myself one when the study is over.
Agree	Disagree	Strongly Agree	Neutral	Neutral	Neutral	Neutral	Disagree	Agree	Disagree	Disagree	Strongly Agree	Strongly Agree
Agree	Disagree	Agree	Agree	Disagree	Disagree	Disagree	Disagree	Neutral	Disagree	Disagree	Agree	Neutral
Agree	Strongly disagree	Strongly Agree	Agree	Strongly disagree	Strongly disagree	Strongly disagree	Strongly disagree	Agree	Agree	Disagree	Strongly Agree	Strongly Agree
Strongly Agree	Strongly disagree	Strongly Agree	Strongly Agree	Strongly disagree	Strongly disagree	Strongly disagree	Strongly disagree	Strongly Agree	Agree	Strongly disagree	Strongly Agree	Strongly Agree
	Strongly disagree	Neutral	Strongly Agree	Strongly disagree	Strongly disagree	Disagree	Agree	Strongly Agree	Strongly Agree	Strongly disagree	Strongly Agree	Agree	The discomfort I experienced was muscle discomfort due to being out of shape. The biggest challenge I am experiencing, the desk is too low or my legs are too long.
Strongly Agree	Strongly disagree	Agree	Neutral	Disagree	Disagree	Agree	Disagree	Agree	Agree	Disagree	Strongly Agree	Strongly Agree	I feel i would use it more but many appointments through the day and other tasks can keep me away from my desk. I use it not so much while I am working, but in spurts where I need to get away from the task at hand. (such as those who take a cigarette break only this is healthy) and it takes me out of the stress that I sometimes let overwhelm me.
Disagree	Strongly disagree	Agree	Agree	Strongly disagree	Strongly disagree	Disagree	Strongly disagree	Strongly Agree	Strongly Agree	Strongly disagree	Strongly Agree	Agree
Strongly Agree	Neutral	Strongly Agree	Disagree	Strongly disagree	Strongly disagree	Strongly disagree	Disagree	Agree	Agree	Disagree	Strongly Agree	Strongly Agree	Very easy to use! I love it!!
Agree	Strongly disagree	Strongly Agree	Agree	Disagree	Disagree	Disagree	Strongly disagree	Disagree	Disagree	Disagree	Agree	Strongly Agree
Neutral	Strongly disagree	Agree	Agree	Agree	Neutral	Agree	Disagree	Agree	Disagree	Neutral	Agree	Neutral	itâ€™s hard to get comfortable, a lot of times my knees hit my desk
Disagree	Disagree	Disagree	Agree	Agree	Disagree	Neutral	Agree	Agree	Disagree	Disagree	Agree	Neutral

## Sheet: Phase I Week 8
Q1_2	Q1_3	Q1_4	Q1_5	Q1_6	Q1_7	Q1_8	Q1_14	Q1_18	Q1_19	Q1_20	Q1_17	Q1_22	Q6
Please tell us about your experience using the DeskCycle over the past TWO weeks. - 1. The DeskCycle is convenient to use	Please tell us about your experience using the DeskCycle over the past TWO weeks. - 2. The DeskCycle is noisy	Please tell us about your experience using the DeskCycle over the past TWO weeks. - 3. I would use the DeskCycle as an alternative to be active on the days the weather is bad for example, during the winter	Please tell us about your experience using the DeskCycle over the past TWO weeks. - 4. I felt comfortable using the DeskCycle in the presence of others at my work	Please tell us about your experience using the DeskCycle over the past TWO weeks. - 5. My work-related PRODUCTIVITY DECREASED while using the DeskCycle	Please tell us about your experience using the DeskCycle over the past TWO weeks. - 6. The QUALITY of my work DECREASED while using the DeskCycle	Please tell us about your experience using the DeskCycle over the past TWO weeks. - 7. The DeskCycle interfered with my daily work-related tasks	Please tell us about your experience using the DeskCycle over the past TWO weeks. - 8. I had physical discomfort (e.g., back pain, joint pain, muscle pain) on the days I used the DeskCycle	Please tell us about your experience using the DeskCycle over the past TWO weeks. - 9. The real-time monitor increased my use of the DeskCycle	Please tell us about your experience using the DeskCycle over the past TWO weeks. - 10. My physical activity increased outside of work as a result of the DeskCycle	Please tell us about your experience using the DeskCycle over the past TWO weeks. - 11. My physical activity decreased outside of work as a result of the DeskCycle	Please tell us about your experience using the DeskCycle over the past TWO weeks. - 12. Overall, I feel like the DeskCycle decreased my sedentary behavior while at work	Please tell us about your experience using the DeskCycle over the past TWO weeks. - 13. If I were offered a DeskCycle by my employer, I would use it while at work	Any additional comments about your experience using the DeskCycle?
Neutral	Disagree	Disagree	Neutral	Neutral	Disagree	Neutral	Disagree	Disagree	Disagree	Disagree	Disagree	Disagree
Agree	Strongly disagree	Strongly Agree	Strongly Agree	Disagree	Disagree	Neutral	Strongly disagree	Disagree	Neutral	Strongly disagree	Agree	Strongly Agree	As this is the last two weeks of the semester, it was more busy and stressful than usual. I found I was unable to use the desk cycle while multi-tasking with high concentration tasks. It was much easier to use the cycle when things were calmer around the office and in my work load.
Strongly Agree	Strongly disagree	Strongly Agree	Disagree	Neutral	Disagree	Disagree	Strongly disagree	Strongly disagree	Disagree	Disagree	Agree	Strongly Agree
Neutral	Disagree	Disagree	Agree	Neutral	Disagree	Disagree	Disagree	Agree	Disagree	Disagree	Agree	Disagree	I did not find it to be comfortable to use and was only able to read while using it, I was not able to type, etc. so typically had to stop what I was doing to use it for a few minutes.
Agree	Disagree	Agree	Agree	Strongly disagree	Strongly disagree	Disagree	Neutral	Agree	Disagree	Strongly disagree	Agree	Agree	The effort required to get my feet into the pedals continued to be a deterrent, especially because of how busy I was. If I could just slip into them while I was sitting, it would be fine but having to pause made it not worth the effort most days.
Neutral	Disagree	Agree	Disagree	Agree	Disagree	Agree	Agree	Agree	Neutral	Disagree	Agree	Neutral	I have a love/hate relationship with the desk cycle. It's a awesome tool and I probably should have taken better advantage of it. However, it became one more thing on my to do list. Also, the majority of my day I hold appointments with students and it is awkward to use the desk cycle while talking to people. And, it is hard to write or type while using it. If I was just talking on the phone or re…
Neutral	Disagree	Agree	Agree	Disagree	Strongly disagree	Agree	Strongly disagree	Agree	Disagree	Neutral	Agree	Agree	As I have mentioned on the previous surveys, I think it is a little difficult to focus on typing or doing a task at the same time as pedaling. I find that I have to stop pedaling to concentrate.
Strongly Agree	Disagree	Strongly Agree	Agree	Strongly disagree	Strongly disagree	Strongly disagree	Strongly disagree	Agree	Neutral	Strongly disagree	Neutral	Strongly Agree
Neutral	Disagree	Agree	Agree	Neutral	Disagree	Disagree	Disagree	Agree	Disagree	Neutral	Agree	Agree
Strongly Agree	Strongly disagree	Strongly Agree		Strongly disagree	Strongly disagree	Neutral	Strongly disagree	Neutral	Neutral	Neutral	Strongly Agree	Strongly Agree	I will miss the desk cycle. I have realized that if it wasn't for the desk cycle I really wouldn't get any exercise while at work. I sit the majority of the day and at least with the desk cycle I am moving.
Strongly Agree	Strongly disagree	Strongly Agree	Strongly Agree	Strongly disagree	Strongly disagree	Strongly disagree	Strongly disagree	Agree	Neutral	Neutral	Agree	Strongly Agree
Strongly Agree	Strongly disagree	Strongly Agree	Strongly Agree	Strongly disagree	Strongly disagree	Strongly disagree	Strongly disagree	Strongly Agree	Agree	Strongly disagree	Strongly Agree	Strongly Agree	I wish I could have spent more time pedaling during the day. I feel like it was a good option when I felt stressed. It helped me to keep moving while seated at my desk. And I felt like it helped my energy level such that I felt like taking a walk at home after work. It did make a difference for me.
Agree	Strongly disagree	Strongly Agree	Strongly Agree	Neutral	Disagree	Neutral	Strongly disagree	Strongly Agree	Neutral	Strongly disagree	Strongly Agree	Strongly Agree
Agree	Strongly disagree	Strongly Agree	Agree	Strongly disagree	Strongly disagree	Disagree	Strongly disagree	Strongly Agree	Agree	Strongly disagree	Strongly Agree	Strongly Agree	It was great having the Deskcycle. I feel it gave me 5-10 miles of added exercise that I would not have had otherwise. I appreciate being part of the study. :)
Agree	Strongly disagree	Disagree	Strongly Agree	Strongly disagree	Strongly disagree	Strongly disagree	Disagree	Strongly Agree	Strongly Agree	Strongly disagree	Strongly Agree	Disagree	It was difficult stretching my legs to use the desk cycle. My chair is on wheels and that made even more difficult to use the desk cycle. It started off comfortable, but It became more of an obligation than an encouragement to use. However, my desire to increase my physical activity I believe is contributed to using the desk cycle. I feel good know that I was engaged in physical activity. Thank y…
Agree	Strongly disagree	Agree	Agree	Disagree	Strongly disagree	Disagree	Strongly disagree	Agree	Neutral	Neutral	Agree	Strongly Agree	Loved the cycle. I will be buying one and using it at work after the program. Thank you for the opportunity to participate. I really enjoyed it.
Strongly Agree	Strongly disagree	Strongly Agree	Strongly Agree	Strongly disagree	Strongly disagree	Strongly disagree	Strongly disagree	Strongly Agree	Neutral	Neutral	Strongly Agree	Strongly Agree
Strongly Agree	Disagree	Strongly Agree	Strongly Agree	Neutral	Disagree	Neutral	Strongly disagree	Strongly Agree	Agree	Strongly disagree	Strongly Agree	Strongly Agree	I have really enjoyed my deskcycle and am appreciative that I got to participate in the study.
Agree	Neutral	Strongly Agree	Strongly disagree	Disagree	Disagree	Disagree	Disagree	Strongly disagree	Strongly disagree	Agree	Strongly Agree	Strongly Agree
Strongly Agree	Disagree	Strongly Agree	Strongly Agree	Strongly disagree	Strongly disagree	Strongly disagree	Strongly disagree	Agree	Agree	Strongly disagree	Agree	Strongly Agree	Thank you for allowing me to participate. I would love to have a DeskCyle. I wish I would have used it more. I used it less than I wanted, mostly due to illness or if we were extremely busy. I am often in meetings, training others etc. Using the DeskCyle reminded me that I needed to move more. It helped me to take advantage of any opportunity like parking further away from the building. It helped…
Agree	Disagree	Agree	Disagree	Neutral	Neutral	Agree	Agree	Agree	Agree	Disagree	Agree	Neutral
Agree	Neutral	Strongly Agree	Disagree	Agree	Neutral	Disagree	Agree	Strongly Agree	Disagree	Disagree	Strongly Agree	Strongly Agree	My efficacy using the DeskCycle was affected by the types of shoes I was wearing each day. But I felt weird taking off shoes or boots to do it during the work day.
Strongly Agree	Strongly disagree	Agree	Strongly Agree	Strongly disagree	Strongly disagree	Strongly disagree	Strongly disagree	Agree	Agree	Disagree	Agree	Strongly Agree	Loved the program. Want to get a cycle for my desk for the future. Going to miss it very much. Thanks for the experience.
Disagree	Strongly disagree	Disagree	Agree	Strongly disagree	Strongly disagree	Agree	Strongly disagree	Strongly Agree	Disagree	Disagree	Neutral	Disagree	I thought I would use it a lot more than I actually did. It was disappointing but enlightening!

## Sheet: Phase II Week 2
Q1_1	Q1_2	Q1_3	Q1_4	Q1_5	Q1_6	Q1_7	Q1_8	Q1_9	Q1_10	Q1_11	Q1_12	Q1_13	Q6
Please tell us about your experience using the DeskCycle over the past TWO weeks. - 1. The DeskCycle is convenient to use	Please tell us about your experience using the DeskCycle over the past TWO weeks. - 2. The DeskCycle is noisy	Please tell us about your experience using the DeskCycle over the past TWO weeks. - 3. I would use the DeskCycle as an alternative to be active on the days the weather is bad for example, during the winter	Please tell us about your experience using the DeskCycle over the past TWO weeks. - 4. I felt comfortable using the DeskCycle in the presence of others at my work	Please tell us about your experience using the DeskCycle over the past TWO weeks. - 5. My work-related PRODUCTIVITY DECREASED while using the DeskCycle	Please tell us about your experience using the DeskCycle over the past TWO weeks. - 6. The QUALITY of my work DECREASED while using the DeskCycle	Please tell us about your experience using the DeskCycle over the past TWO weeks. - 7. The DeskCycle interfered with my daily work-related tasks	Please tell us about your experience using the DeskCycle over the past TWO weeks. - 8. I had physical discomfort (e.g., back pain, joint pain, muscle pain) on the days I used the DeskCycle	Please tell us about your experience using the DeskCycle over the past TWO weeks. - 9. The real-time monitor increased my use of the DeskCycle	Please tell us about your experience using the DeskCycle over the past TWO weeks. - 10. My physical activity increased outside of work as a result of the DeskCycle	Please tell us about your experience using the DeskCycle over the past TWO weeks. - 11. My physical activity decreased outside of work as a result of the DeskCycle	Please tell us about your experience using the DeskCycle over the past TWO weeks. - 12. Overall, I feel like the DeskCycle decreased my sedentary behavior while at work	Please tell us about your experience using the DeskCycle over the past TWO weeks. - 13. If I were offered a DeskCycle by my employer, I would use it while at work	Any additional comments about your experience using the DeskCycle?
4	2	5	4	3	3	2	2	5	2	3	4	4
2	2	3	2	4	3	4	2	4	2	2	2	5	It's bulky and cannot pull my chair in close enough without a leg chair hitting the cycle
4	2	4	4	2	2	2	2	4	3	2	4	4
5	1	5	5	1	1	1	1	5	5	1	5	5	I would LOVE to keep my deskcycle, it truly has made a difference in just the two weeks I have been using it.
2	2	4	2	2	2	2	2	3	3	2	4	4	If my office was not directly facing another office I would feel less self conscious about using the DeskCycle. It is nice to have on days where I am not active and I can spend a few minutes moving my legs and still working.
4	2	5	4	3	1	2	1	4	3	3	5	5
5	1	5	5	1	1	1	1	3		5	5	5
3	3	5	3	3	3	3	1	3	4	1	5	5	The height of my desk and the wheels on my chair posed difficulties for me. I had to use a stationary chair and sit further away from my desk, which make it difficult to type while using the desk cycle. Therefore I had to do other activities while I used it, such as reading and writing. However, I do love having the opportunity to get 30 minutes or more of activity without leaving my office. Afte…
4	1	5	5	3	2	2	1	5	3	1	5	5	I love this and I want it forever!!! :)
5	2	1	4	2	1	2	2	4	2	1	3	5
1	2	2	4	2	2	4	4	2	2	3	2	3	My biggest issue with the Desk Cycle is that my desk isn't set up for me to have enough space underneath to use it and also access my computer at the same time for email or work. To use it, I literally have to choose either cycle or work, and since I need to do work, that's what I've chose. It might actually have dust on it, which I hate because I'm an active person but the setup is just uncomfor…
4	1	4	5	3	3	2	1	4	2		4	5	It is far less distracting than I expected and when reporting the activity and experience to my primary care physician, he was very interested in implementing it for employees. After just the first day of use, I recommended it to several people, one of which immediately purchased it. It is very comfortable and unemcumbering to use. Also, with several back, joint, muscle, and permanent pain issues…
4	2	4	3	3	3	4	2	3	3	3	4	4
4	1	4	4	1	1	1	1	5	2	2	4	4	It's easier to use if you pedal backwards. Foot straps made it awkward to begin without bending down to look at where my feet were, which then necessitated readjustment of my chair so the wheels didn't get in the way.... If my employer offered me a deskcycle, I would use it, but it would help if they also offered a chair made for use with the deskcycle (e.g. no arms, stationary, but still height …
4	2	4	3	2	2	2	2	4	3	3	4	5
1	1	5	5	2	2	4	1	1	1	1	3	1	It is a little intrusive in it's location, I think the chair I sit on has a lot to do with that. I am not very comfortable doing this, but I will continue to help in the survey
4	2	4	4	2	2	2	2	2	2	2	4	5
4	3	2	4	5	5	4	4	4	2	1	5	5	I found the DC most comfortable when pulled out from my desk so I could not really work while cycling. It's awkward when I'm at my desk as it takes up a lot of my foot space. If I had a different desk/chair setup, I imagine it would be a more comfortable and productive experience. All in all, I enjoy having it here as it does make we move at around 12 minutes every day so for that I am grateful.
4	2	4	4	3	3	2	2	4	3	3	4	4
3	3	5	3	2	2	3	1	4	1	1	5	5	I don't use it while I have a student in my office but otherwise I do like to utilize it!
5	1	5	4	2	2	2	2	4	1	1	5	5	It's a bit tricky getting my chair to the right height, distance, and immobility. I LOVE being able to move more during the work day, since I sit for WAY too long every day.
5	1	4	4	2	2	2	2	4	3	2	2	5	I wish I could afford one for myself to keep after this study is over.
4	2	3	4	2	2	3	4	2	2	2	4	4	Experienced some muscle cramping in the knees. Will adjust to find better a positioning.
4	1	5	5	2	1	2	2	4	3	3	4	5	I would love to KEEP this desk cycle. I do little or no physical activity at work. It's not a healthy environment for me at all. Last evening, I felt good about myself because I had such a long day at work, got projects finished, AND managed to pedal more than 1.5 hours on my desk cycle. Thank you! --RHONDA FILIPAN
2	2	4	2	3	2	3	1	2	2	2	2	3	It makes my knees bang on my keyboard tray, which I'm not willing to remove. So I only use the deskcycle when I'm reading or watching a video, because I can scoot out. That's not conducive to frequent use.
4	1	4	4	2	2	2	2	4	2	2	4	4
3	1	4	3	2	2	2	2	2	3	2	4	4
4	2	5	4	2	2	2	2	4	4	2	2	4	I really enjoy the deskcycle and hope all my co-workers are able to get one as well!
2	3	4	3	4	3	4	3	3	3	3	3	3	It's difficult for me to concentrate and write articles and emails while using the DeskCycle, which is the main part of my job. Also, I often get up to go to the printer while in the midst of work, and when I'm using the DeskCycle, I have to start and stop. I need to find some time when I can be doing "busy work" that doesn't require a lot of thought and concentration. I like the idea of using th…
2	1	3	4	4	2	2	1	3	3	2	4	5
2	2	4	4	4	3	4	3	4	3	2	4	4	Iâ€™m having trouble getting use to using it and managing it and my chair. I find it awkward.
4	2	4	3	2	2	2	2	4	3	3	4	4
5	1	5	5	1	1	1	1	5	5	1	1	5
3	2	4	3	4	3	4	2	3	3	2	4	4
5	1	5	5	2	2	2	2	4	4	2	5	5	I want to Keep my DeskCycle after the study has been completed. I'm loving it. I sit all day at work, and this gives me a chance to get some exercise. --RHONDA FILIPAN
4		4	4	2	2	1	1	3	3	2	1	4
4	2	5	3	2	2	2	2	4	2	2	4	5

## Sheet: Phase II Week 8
Q1_1	Q1_2	Q1_3	Q1_4	Q1_5	Q1_6	Q1_7	Q1_8	Q1_9	Q1_10	Q1_11	Q1_12	Q1_13	Q6
Please tell us about your experience using the DeskCycle over the past TWO weeks. - 1. The DeskCycle is convenient to use	Please tell us about your experience using the DeskCycle over the past TWO weeks. - 2. The DeskCycle is noisy	Please tell us about your experience using the DeskCycle over the past TWO weeks. - 3. I would use the DeskCycle as an alternative to be active on the days the weather is bad for example, during the winter	Please tell us about your experience using the DeskCycle over the past TWO weeks. - 4. I felt comfortable using the DeskCycle in the presence of others at my work	Please tell us about your experience using the DeskCycle over the past TWO weeks. - 5. My work-related PRODUCTIVITY DECREASED while using the DeskCycle	Please tell us about your experience using the DeskCycle over the past TWO weeks. - 6. The QUALITY of my work DECREASED while using the DeskCycle	Please tell us about your experience using the DeskCycle over the past TWO weeks. - 7. The DeskCycle interfered with my daily work-related tasks	Please tell us about your experience using the DeskCycle over the past TWO weeks. - 8. I had physical discomfort (e.g., back pain, joint pain, muscle pain) on the days I used the DeskCycle	Please tell us about your experience using the DeskCycle over the past TWO weeks. - 9. The real-time monitor increased my use of the DeskCycle	Please tell us about your experience using the DeskCycle over the past TWO weeks. - 10. My physical activity increased outside of work as a result of the DeskCycle	Please tell us about your experience using the DeskCycle over the past TWO weeks. - 11. My physical activity decreased outside of work as a result of the DeskCycle	Please tell us about your experience using the DeskCycle over the past TWO weeks. - 12. Overall, I feel like the DeskCycle decreased my sedentary behavior while at work	Please tell us about your experience using the DeskCycle over the past TWO weeks. - 13. If I were offered a DeskCycle by my employer, I would use it while at work	Any additional comments about your experience using the DeskCycle?
4	3	5	5	1	1	2	2	4	3	2	5	5
4	3	5	5	2	2	2	1	5	3	3	5	4	The left pedal on the DeskCycle I was using had a 'hitch' to it. I would tighten the pedal using the provided wrench, but there wasn't any improvement so I didn't use the DeskCycle as much after that started. There was also a sporadic squeaking noise that I couldn't diagnose as to the cause, and it didn't seem to last long
5	1	5	5	2	2	2	2	4	3	3	5	5	Unfortunately, due to a recent car accident, 3/19/18, my condition and ability to use the DeskCycle has been poor (injuries, medication, recovery). However, what little I have been able to use the DeskCycle has kept my blood pressure from falling as it normally does when I am injured and stop all physical activity. It has been the only exercise I've been able to engage in without discomfort or pa…
3	3	4	3	4	3	4	3	3	3	3	3	3
2	3	2	4	1	2	2	3	2	2	3	2	1	I was so looking forward to this experiment. I am greatly disappointed at my result. My desk set up and the deskcycle did not match. The cycle was difficult to use and even if using it, hard to see my computer screen. I tried to rearrange things but couldn't make my desk and desk set up work to make the deskcycle comfortable to use. I think it should be a practical tool to increase activity but i…
3	2	5	4	3	2	3	1	4	4	2	5	5
4	1	4	4	1	3	2	1	2	1	3	4	3	While I like the idea of the DeskCycle, the size of it and my workstation were not the best fit. I tried a number of variations and none of them worked great.
4	1	3	4	2	2	3	1	3	3	2	4	4	It became challenging to use the desk cycle as the semester went on for a few different reasons. 1) I run a lot outside of work and do yoga as cross training. Around February is when I started upping my mileage and adding in longer runs and speed workouts. Days when I was planning to do a work out or preparing for a longer run, I did not want to tire my legs out by using the desk cycle during wor…
4	2	4	4	2	2	2	2	4	3	2	4	4
4	3	5	3	2	2	2	1	3	4	1	5	5	I loved my Deskcycle and I would use it if my employer would supply one for me.
5	1	5	5	1	1	1	1	5	5	1	5	5	I think this was a great experience, and def. helped jump start the changes I so wanted to make to my overall health. I thank you so very much for this opportunity!
4	2	4	4	2	2	2	2	4	2	2	4	4
1	3	1	3	3	3	3	3	3	3	3	3	3	was not productive for me to use, i was gone a lot of the time and it was more in the way
5	1	5	5	1	1	1	1	3	4	1	1	5
4	2	4	4	3	2	2	2	3	2	2	4	4
4	2	4	3	2	1	1	1	5	3	1	4	4
1	2	4	4	3	3	3	1	3	4	3	4	4	Would have used a lot more if there was a different way to tether. Tether would get in my way when trying to get out of my seat. Not using the tether, I would have to try and hang on to my desk so I did not scoot away from my desk.
2	2	3	2	1	1	3	1	2	2	2	2	2	It was rather big and felt intrusive. It was difficult to use at my desk because my knees always knocked the underside of my desk no matter how I adjusted things.
4	1	5	4	1	1	1	1	5	2	1	4	4
4	1	4	4	2	2	2	2	4	4	2	4	4
5	2	4	4	3	3	3	2	3	4	3	5	4
4	2	3	4	2	2	3	3	4	2	2	4	4
3	1	2	4	2	2	2	5	5	4	2	4	3	I liked the Desk Cycle at first.....but then I got VERY bad lower back pain on the days that I used it. I think it's much better to get up....get away from the desk.....and walk. I'm not as "sold" on the Desk Cycle as I was at the beginning of the study mainly because it really hurt my lower back.
5	1	5	4	1	1	1	3	3	1	1	5	5	In regards to the pre- and post-questionnaires, I have a design concern about some of the questions. When you ask how relaxed, calm, stressed, focus, etc. one felt in a time period, there is no way to indicate what was going on with oneâ€™s relationships, cognition, traveling, chronic health, or other aspects of life that may change the answer to your questions without considering how using the D…
4	2	4	4	3	3	3	2	4	2	2	4	4
1	3	2	3	4	4	5	3	3	3	3	1	1	It sounded like a good thing at the time, but I'm afraid the reality didn't pan out for me. First, I realized I don't have a lot of room under my desk and my desk chair (on castors) was constantly bumping into the thing or I would trip on it when getting up from my desk, which is quite often during the day, mostly to get things from the printer or go to meetings. When I am at my desk, I need to t…
